# Supplementary material for: Target control of linear directed networks based on the path cover problem
Source: Sci Rep. 2024 Jul 23;14:16881. doi: 10.1038/s41598-024-67442-7 (PMC11266607; doi:10.1038/s41598-024-67442-7)
Supplement: Supplementary file 2 — Supplementary Information 2. [file 41598_2024_67442_MOESM2_ESM.csv]

Major lineage	Plant name	Nodes	Edges
Eudicots	Amaranthus hypochondriacus	1880	15230
Eudicots	Arabidopsis lyrata	2027	16448
Eudicots	Arabidopsis thaliana	2168	17632
Eudicots	Brassica oleracea ssp. capitata	1961	14737
Eudicots	Brassica oleracea	2114	16508
Eudicots	Brassica rapa	2024	15866
Eudicots	Boechera stricta	1996	15854
Eudicots	Cicer arietinum	2169	19163
Eudicots	Daucus carota	1984	15363
Eudicots	Manihot esculenta	2015	16049
Eudicots	Ricinus communis	2439	23804
Eudicots	Capsella grandiflora	1988	15671
Eudicots	Brassica rapa ssp. pekinensis	2015	15902
Eudicots	Citrus clementina	1986	15781
Eudicots	Theobroma cacao	2033	16145
Eudicots	Phaseolus vulgaris	2002	15613
Eudicots	Catharanthus roseus	2141	17535
Eudicots	Capsella rubella	1988	15756
Eudicots	Cannabis sativa	2008	15973
Eudicots	Cucumis sativus	1910	15800
Eudicots	Eucalyptus grandis	1990	15728
Eudicots	Eutrema salsugineum	1981	15792
Eudicots	Linum usitatissimum	2081	17195
Eudicots	Fragaria vesca	1955	15764
Eudicots	Gossypium raimondii	2025	16406
Eudicots	Vitis vinifera	2035	16369
Eudicots	Kalanchoe laxiflora	1985	15545
Eudicots	Lotus japonicus	2069	16005
Eudicots	Malus domestica	2098	17480
Eudicots	Erythranthe guttata	1999	15998
Eudicots	Medicago truncatula	2122	17725
Eudicots	Nicotiana tabacum	2024	16361
Eudicots	Brassica napus	2136	16876
Eudicots	Carica papaya	2003	15834
Eudicots	Populus trichocarpa	2078	17167
Eudicots	Solanum tuberosum	2022	15966
Eudicots	Prunus persica	1987	16081
Eudicots	Trifolium pratense	2071	16749
Eudicots	Salvia miltiorrhiza	1945	15019
Eudicots	Spinacia oleracea	1921	16319
Eudicots	Glycine max	2136	17343
Eudicots	Beta vulgaris	1961	16089
Eudicots	Citrus sinensis	2010	15484
Eudicots	Solanum lycopersicum	2077	16333
Eudicots	Schrenkiella parvula	2000	16011
Monocots	Musa acuminata	1945	14920
Monocots	Hordeum vulgare	1923	14681
Monocots	Brachypodium distachyon	1961	14929
Monocots	Triticum aestivum	2180	17529
Monocots	Zea mays	2008	15482
Monocots	Oryza glaberrima	1926	14380
Monocots	Oryza sativa	2034	16020
Monocots	Oropetium thomaeum	1842	13931
Monocots	Ananas comosus	1906	14738
Monocots	Setaria italica	1956	15298
Monocots	Sorghum bicolor	1913	14854
Monocots	Spirodela polyrhiza	1793	13904
Monocots	Setaria viridis	1971	15687
Monocots	Panicum virgatum	2118	17202
Monocots	Triticum urartu	2025	16114
Monocots	Aegilops tauschii	1977	15071
Monocots	Zostera marina	1725	13150
Basal land plants	Physcomitrella patens	1896	17323
Basal land plants	Selaginella moellendorffii	1824	14737
Green algae	Chlamydomonas reinhardtii	1708	14834
Green algae	Coccomyxa subellipsoidea	1563	12737
Green algae	Micromonas commoda	1424	11786
Green algae	Micromonas pusilla	1390	10725
Green algae	Ostreococcus sp. lucimarinus	1289	9433
Green algae	Volvox carteri	1522	12280
